# Supplementary material for: An Interdisciplinary Assessment of Biochemical and Antioxidant Attributes of Six Greek Vicia sativa L. Varieties
Source: Plants (Basel). 2023 Jul 28;12(15):2807. doi: 10.3390/plants12152807 (PMC10421230; doi:10.3390/plants12152807)
Supplement: Supplementary file 1 [file plants-12-02807-s001.zip]

Archive with 1 entries (1 files):
- plants-2513094-supplementary.pdf
